# Supplementary material for: 3D imaging of Sox2 enhancer clusters in embryonic stem cells
Source: eLife. 2014 Dec 24;3:e04236. doi: 10.7554/eLife.04236 (PMC4381973; doi:10.7554/eLife.04236)
Supplement: Supplementary file 1. — The fluctuation model fitting results, localization parameters, and ChIP-Exo primers. DOI: http://dx.doi.org/10.7554/eLife.04236.033 [file elife04236s001.xlsx]

## Sheet: The Fluctuation Model Fitting
Cell Line	Fluctuation Amplitude (A)	Fluctuation Range (ε(nm))
WT Sox2 Cell1	19.2	159.2
WT Sox2 Cell2	20	157.9
WT Sox2 Cell3	23	151.3
WT Sox2 Cell4	27.9	131.7
WT Sox2 Cell5	20	174.5
WT Sox2 Cell6	16	187.4
WT Sox2 Cell7	22.3	163
WT Sox2 Cell8	14.95	148.3
WT Sox2 Cell9	22.49	132.29
TSA Sox2 Cell1	5.23	220.8
TSA Sox2 Cell2	7.16	225.5
TSA Sox2 Cell3	4.79	239.7
TSA Sox2 Cell4	5.78	295.6
TSA Sox2 Cell5	8.98	275.1
TSA Sox2 Cell6	7.2	305.3
WT H2B Cell1	1.59	401.3
WT H2B Cell2	1.56	510.2
WT H2B Cell3	1.33	397.4
WT H2B Cell4	1.06	422
WT H2B Cell5	1.89	377.2
WT H2B Cell6	1.35	457.6
Uniform 1	-0.0408	68.5
Uniform 2	0.0171	92.3
Uniform 3	0.38	72.2
Uniform 4	0.156	81.7
Uniform 5	0.056	57.8
Uniform 6	0.046	47.8
Uniform 7	-0.014	73.5
Uniform 8	0.34	87.2
WT Sox2 Short-lived (<3s) 1	4.8364	124.52
WT Sox2 Short-lived (<3s) 2	7.3829	100.779
WT Sox2 Short-lived (<3s) 3	7.1271	107.986
WT Sox2 Short-lived (<3s) 4	8.0541	105.128
WT Sox2 Short-lived (<3s) 5	5.2105	137.316
WT Sox2 Short-lived (<3s) 6	5.6253	133.657
WT Sox2 Short-lived (<3s) 7	6.1042	131.331
WT Sox2 Short-lived (<3s) 8	7.8204	116.313
WT Sox2 Short-lived (<3s) 9	5.3174	137.023

## Sheet: Localization Parameters
Localization Error	1e-06
Deflation loops	3
Blinking (frames)	1
Maximum number competitors	3
Maximum Diffusion Coefficient (µm2/s)	0.02

## Sheet: ChIP-Exo Primers
P2 Adapter Upper	5’ OH-TGGAATTCTCGGGTGCC-OH 3’
P2 Adapter Lower	5’ Phos-CCTTGGCACCCGAGAATTCCA-OH 3’
P2 primer for Primer Extention	5’ OH-GCCTTGGCACCCGAGAATTCCA-OH 3’
P1 Adaptor Upper	5’ OH-GTTCAGAGTTCTACAGTCCGACGATC-OH 3’
P1 Adaptor Lower	5’ OH- GATCGTCGGACTGTAGAACTCTGAACCACCA-OH 3’
PCR amplification Primer F	5’ OH- AATGATACGGCGACCACCGAGATCTACACGTTCAGAGTTCTACAGTCCGA–OH 3’
PCR amplification Primer R	5’OH-CAAGCAGAAGACGGCATACGAGATCGTGATGTGACTGGAGTTCCTTGGCACCCGAGAATTCCA-OH-3’
